# Supplementary material for: Knockdown of Sly-miR164a Enhanced Plant Salt Tolerance and Improved Preharvest and Postharvest Fruit Nutrition of Tomato
Source: Int J Mol Sci. 2023 Feb 27;24(5):4639. doi: 10.3390/ijms24054639 (PMC10003209; doi:10.3390/ijms24054639)
Supplement: Supplementary file 1 [file ijms-24-04639-s001.zip]

Archive with 3 entries (3 files):
- Supplementary File S1.pdf
- Supplementary File S2.pdf
- Supplementary Table S1.pdf
